# Supplementary material for: An AIE-Active NIR Fluorescent Probe with Good Water Solubility for the Detection of Aβ1–42 Aggregates in Alzheimer’s Disease
Source: Molecules. 2023 Jun 29;28(13):5110. doi: 10.3390/molecules28135110 (PMC10343367; doi:10.3390/molecules28135110)
Supplement: Supplementary file 1 [file molecules-28-05110-s001.zip]

Archive with 1 entries (1 files):
- molecules-2441686-supplementary.pdf
